# Supplementary material for: Metagenomic Next-Generation Sequencing for Pulmonary Tuberculosis Diagnosis and Infection Risk Factor Analysis in AECOPD Patients: A Single-Center Retrospective Study
Source: J Clin Med. 2026 Jun 10;15(12):4507. doi: 10.3390/jcm15124507 (PMC13301940; doi:10.3390/jcm15124507)
Supplement: Supplementary file 1 [file jcm-15-04507-s001.zip]

Archive with 1 entries (1 files):
- jcm-4329613-supplementary.pdf
